# Supplementary material for: Typification of eight current and seven related names and a new section in the genus Bromus (Bromeae, Pooideae, Poaceae)
Source: PhytoKeys. 2019 May 2;121:53–72. doi: 10.3897/phytokeys.121.30254 (PMC6509104; doi:10.3897/phytokeys.121.30254)
Supplement: XML Treatment for Bromus alopecuros Poir., Voy. Barbarie. 2: 100–101 (1789) [file phytokeys.121.30254-treatment1.xml]

<!DOCTYPE tp:taxon-treatment
  PUBLIC "-//TaxonX//DTD Taxonomic Treatment Publishing DTD v0 20100105//EN" "tax-treatment-NSO.dtd">
<tp:taxon-treatment xmlns:tp="http://www.plazi.org/taxpub"><tp:treatment-meta><kwd-group><label>Taxon classification</label><kwd><named-content xmlns:xlink="http://www.w3.org/1999/xlink" content-type="kingdom">Plantae</named-content></kwd><kwd><named-content xmlns:xlink="http://www.w3.org/1999/xlink" content-type="order">Poales</named-content></kwd><kwd><named-content xmlns:xlink="http://www.w3.org/1999/xlink" content-type="family">Poaceae</named-content></kwd></kwd-group><mixed-citation publication-type="journal"><person-group><name><surname>Llamas</surname><given-names>Félix</given-names></name><name><surname>Acedo</surname><given-names>Carmen</given-names></name></person-group><article-title>Typification of eight current and seven related names and a new section in the genus <italic><tp:taxon-name><tp:taxon-name-part taxon-name-part-type="genus" reg="Bromus">Bromus</tp:taxon-name-part></tp:taxon-name></italic> (Bromeae, <tp:taxon-name><tp:taxon-name-part taxon-name-part-type="subfamily">Pooideae</tp:taxon-name-part></tp:taxon-name>, <tp:taxon-name><tp:taxon-name-part taxon-name-part-type="family">Poaceae</tp:taxon-name-part></tp:taxon-name>)</article-title><source>PhytoKeys</source><day>02</day><month>5</month><year>2019</year><volume>121</volume><fpage>53</fpage><lpage>72</lpage><pub-id pub-id-type="doi">10.3897/phytokeys.121.30254</pub-id></mixed-citation></tp:treatment-meta><tp:nomenclature><tp:taxon-name>
            <tp:taxon-name-part taxon-name-part-type="genus" reg="Bromus">Bromus</tp:taxon-name-part>
            <tp:taxon-name-part taxon-name-part-type="species" reg="alopecuros">alopecuros</tp:taxon-name-part>
            <tp:taxon-name-part taxon-name-part-type="authority">Poir., Voy. Barbarie. 2: 100–101 (1789)</tp:taxon-name-part>
          </tp:taxon-name><tp:nomenclature-citation-list><tp:nomenclature-citation><tp:taxon-name>
                <tp:taxon-name-part taxon-name-part-type="genus" reg="Bromus">Bromus</tp:taxon-name-part>
                <tp:taxon-name-part taxon-name-part-type="species" reg="alopecuros">alopecuros</tp:taxon-name-part>
              </tp:taxon-name><comment>
                Poir., Voy. Barbarie. 2: 100–101 (1789). Type Protologue: “Cette espèce croît dans les prairies aux environs de la Calle ”. Type: [Algeria] Numidia (lectotype, designated here: P [P02622864 image!]). (Figure 1) </comment></tp:nomenclature-citation><tp:nomenclature-citation><tp:taxon-name>
                <tp:taxon-name-part taxon-name-part-type="genus" reg="Bromus">Bromus</tp:taxon-name-part>
                <tp:taxon-name-part taxon-name-part-type="species" reg="contortus">contortus</tp:taxon-name-part>
              </tp:taxon-name><comment>
                Desf., Fl. Atlant. 1: 95, tab. 25 (1798). Type Protologue: “Habitat prope La Calle”. Type: [Algeria] La Calle (lectotype, designated here: P [P00320328 image!]). (Figure 2) </comment></tp:nomenclature-citation><tp:nomenclature-citation><tp:taxon-name>
                <tp:taxon-name-part taxon-name-part-type="genus" reg="Bromus">Bromus</tp:taxon-name-part>
                <tp:taxon-name-part taxon-name-part-type="species" reg="alopecuroides">alopecuroides</tp:taxon-name-part>
              </tp:taxon-name><comment>
                Poir. in Lamarck, Encycl., Suppl. 1: 703 (1810), nom. illeg. superfl. for <italic><tp:taxon-name><tp:taxon-name-part taxon-name-part-type="genus" reg="Bromus">Bromus</tp:taxon-name-part><tp:taxon-name-part taxon-name-part-type="species" reg="contortus">contortus</tp:taxon-name-part></tp:taxon-name></italic> Desf. Type Protologue: [Algeria] “Barbarie, dans les prés, aux environs de Lacalle”. </comment></tp:nomenclature-citation></tp:nomenclature-citation-list></tp:nomenclature><tp:treatment-sec sec-type="remarks" id="SECID0EKMAC"><title>Remarks.</title><p>Currently, the species <italic><tp:taxon-name><tp:taxon-name-part taxon-name-part-type="genus" reg="Bromus">Bromus</tp:taxon-name-part><tp:taxon-name-part taxon-name-part-type="species" reg="alopecuros">alopecuros</tp:taxon-name-part></tp:taxon-name></italic> Poir. has at least two synonyms: <italic><tp:taxon-name><tp:taxon-name-part taxon-name-part-type="genus" reg="Bromus">B.</tp:taxon-name-part><tp:taxon-name-part taxon-name-part-type="species" reg="alopecuroides">alopecuroides</tp:taxon-name-part></tp:taxon-name></italic> Poir. and <italic><tp:taxon-name><tp:taxon-name-part taxon-name-part-type="genus" reg="Bromus">B.</tp:taxon-name-part><tp:taxon-name-part taxon-name-part-type="species" reg="contortus">contortus</tp:taxon-name-part></tp:taxon-name></italic> Desf.</p><p>In describing <italic><tp:taxon-name><tp:taxon-name-part taxon-name-part-type="genus" reg="Bromus">Bromus</tp:taxon-name-part><tp:taxon-name-part taxon-name-part-type="species" reg="alopecuros">alopecuros</tp:taxon-name-part></tp:taxon-name></italic>, <xref ref-type="bibr" rid="B24">Poiret (1789</xref>: 100) stated in the protologue diagnosis “Panicula conferta erecta, spiculis oblongis subsessilibus, aristis inferne spiraliter contortis.” followed by a description in French and the locotypic indication indicating this species grows around La Calle [now El Kala, El Tarf province, Algeria].</p><p>During our search for original material in the herbaria conserving the plants of Poiret (FI, H, P and UPS), we found only one specimen collected by him. There is a sheet in P (P02622864) from Numidia (Algeria “Numidia” included in the full title of his publication), registered as original material, bearing a single plant annotated as <italic><tp:taxon-name><tp:taxon-name-part taxon-name-part-type="genus" reg="Bromus">B.</tp:taxon-name-part><tp:taxon-name-part taxon-name-part-type="species" reg="alopecuros">alopecuros</tp:taxon-name-part></tp:taxon-name></italic> with five labels transcribed below; one of them handwritten by Poiret:</p><p>Label 1: [printed]. Herb. Poiret in Herb. Moquin-Tandom.</p><p>Label 2: [handwritten by Poiret] “brom. contortus Desf. <italic><tp:taxon-name><tp:taxon-name-part taxon-name-part-type="genus" reg="Bromus">Bromus</tp:taxon-name-part><tp:taxon-name-part taxon-name-part-type="species" reg="alopecuros">alopecuros</tp:taxon-name-part></tp:taxon-name></italic> (n) Panicula conferta erecta spiculis oblongis subsessilibus, aristis inferne spiraliter contortis. (nobis) h. Poiret ex Numidia.</p><p>Label 3: [printed]: barcode Herbier museum Paris P 02622864</p><p>Label 4: [handwritten] <italic><tp:taxon-name><tp:taxon-name-part taxon-name-part-type="genus" reg="Bromus">Bromus</tp:taxon-name-part><tp:taxon-name-part taxon-name-part-type="species" reg="alopecuros">alopecuros</tp:taxon-name-part></tp:taxon-name></italic> Poiret, Det. P. Smith 3/72</p><p>Label 5: [printed]. Herb. Mus. Paris</p><p>As this specimen bears a label handwritten by Poiret with his description of <italic><tp:taxon-name><tp:taxon-name-part taxon-name-part-type="genus" reg="Bromus">B.</tp:taxon-name-part><tp:taxon-name-part taxon-name-part-type="species" reg="alopecuros">alopecuros</tp:taxon-name-part></tp:taxon-name></italic> and the word “nobis” [our], indicating the author is describing a new species, it seems sure that it is original material and it is suitable to be described as a lectotype. In addition, there is no other specimen matching with <italic><tp:taxon-name><tp:taxon-name-part taxon-name-part-type="genus" reg="Bromus">Bromus</tp:taxon-name-part><tp:taxon-name-part taxon-name-part-type="species" reg="alopecuros">alopecuros</tp:taxon-name-part></tp:taxon-name></italic> Poir. in FI (Chiara Nepi pers. comm. 2018); nor in H (Raino Lampinen pers. comm. 1994; Henry Väre pers. comm. 2018) nor in UPS (Dr. Mats Hjertson pers. comm. 2018).</p><p>When <xref ref-type="bibr" rid="B7">Desfontaines (1798</xref>: 95), describes <italic><tp:taxon-name><tp:taxon-name-part taxon-name-part-type="genus" reg="Bromus">Bromus</tp:taxon-name-part><tp:taxon-name-part taxon-name-part-type="species" reg="contortus">contortus</tp:taxon-name-part></tp:taxon-name></italic>, his description closely matches that of <xref ref-type="bibr" rid="B24">Poiret (1789)</xref>. In his diagnosis, Desfontaines adds that the spikelets are “quindecimfloribus, …pubescentibus”. At the end, he has doubts about his plant and <!--PageBreak --><!--PageBreak --><!--PageBreak -->transcribes a reference to the description of Poiret “An Bromus alopecuros? Poiret. Itin. 2. P. 100)”. Subsequently, he includes a more detailed description and asserts “Habitat prope La Calle”. The only known original material for <italic><tp:taxon-name><tp:taxon-name-part taxon-name-part-type="genus" reg="Bromus">B.</tp:taxon-name-part><tp:taxon-name-part taxon-name-part-type="species" reg="contortus">contortus</tp:taxon-name-part></tp:taxon-name></italic> is the illustration quoted in <xref ref-type="bibr" rid="B7">Desfontaines (1798</xref>: plate 25) and a single sheet in P (MNHN-P P00320328) bearing two specimens mounted on it with a printed label: <italic>Herbier de la FLORE ATANTIQUE donné au Museum par M. DESFONTAINES</italic> and annotated “<italic>Bromus contortus</italic>” handwritten (unknown by whom). There is another label, handwritten by Desfontaines, containing the exact diagnosis and description as it appears in Flora Atlantica (<xref ref-type="bibr" rid="B7">Desfontaines 1798</xref>: 95). Maybe Desfontaines is surprised one specimen is very similar to <italic><tp:taxon-name><tp:taxon-name-part taxon-name-part-type="genus" reg="Bromus">B.</tp:taxon-name-part><tp:taxon-name-part taxon-name-part-type="species" reg="alopecuros">alopecuros</tp:taxon-name-part></tp:taxon-name></italic>, but not the other one, justifying his doubt in the description where he states “perhaps <italic>B. alopecuros</italic>?” This sheet bears two plants. The one on the left seems to be <italic><tp:taxon-name><tp:taxon-name-part taxon-name-part-type="genus" reg="Bromus">Bromus</tp:taxon-name-part><tp:taxon-name-part taxon-name-part-type="species" reg="lanceolatus">lanceolatus</tp:taxon-name-part></tp:taxon-name></italic> Roth and the one on the right is a fragment (contracted and erect panicle with subsessile spikelets) of a specimen matching <italic><tp:taxon-name><tp:taxon-name-part taxon-name-part-type="genus" reg="Bromus">B.</tp:taxon-name-part><tp:taxon-name-part taxon-name-part-type="species" reg="contortus">contortus</tp:taxon-name-part></tp:taxon-name></italic> Desf., that also exemplifies the typical resemblance to <italic><tp:taxon-name><tp:taxon-name-part taxon-name-part-type="genus" reg="Bromus">B.</tp:taxon-name-part><tp:taxon-name-part taxon-name-part-type="species" reg="alopecuros">alopecuros</tp:taxon-name-part></tp:taxon-name></italic> Poir. Therefore, the sheet in question does not represent a specimen as defined in the <italic>Code</italic> (<xref ref-type="bibr" rid="B33">Turland et al. 2018</xref>); but each of the two plants on the sheet is a specimen in its own right. Only one specimen is original material for <italic><tp:taxon-name><tp:taxon-name-part taxon-name-part-type="genus" reg="Bromus">B.</tp:taxon-name-part><tp:taxon-name-part taxon-name-part-type="species" reg="contortus">contortus</tp:taxon-name-part></tp:taxon-name></italic> Desf. It is possible that the illustration in <xref ref-type="bibr" rid="B7">Desfontaines (1798</xref>: plate 25) was drawn from the plant designated here as lectotype.</p><fig id="F1" position="float" orientation="portrait"><label>Figure 1.</label><caption><p>Lectotype of <italic><tp:taxon-name><tp:taxon-name-part taxon-name-part-type="genus" reg="Bromus">Bromus</tp:taxon-name-part><tp:taxon-name-part taxon-name-part-type="species" reg="alopecuros">alopecuros</tp:taxon-name-part></tp:taxon-name></italic>: It is a complete specimen preserved at the MNHN Collection Vascular plants Specimen with barcode P02622864. (Available at http://coldb.mnhn.fr/catalognumber/mnhn/p/p02622864).</p></caption><graphic xmlns:xlink="http://www.w3.org/1999/xlink" xlink:href="phytokeys-121-053-g001.jpg" position="float" orientation="portrait" xlink:type="simple" id="oo_297548.jpg"/></fig><p>Choosing the specimen on the right of the sheet MNHN-P P00320328 (Figure 2) as lectotype, which taxonomically matches <italic><tp:taxon-name><tp:taxon-name-part taxon-name-part-type="genus" reg="Bromus">B.</tp:taxon-name-part><tp:taxon-name-part taxon-name-part-type="species" reg="alopecuros">alopecuros</tp:taxon-name-part></tp:taxon-name></italic> Poir., the name becomes a taxonomic or heterotypic synonym (<xref ref-type="bibr" rid="B33">Turland et al. 2018</xref>) of it, as <xref ref-type="bibr" rid="B23">Persoon (1805</xref>, 1: 95) asserted. Moreover, it is also possible that the heterogeneous material in this sheet is the origin of some misidentifications of <italic><tp:taxon-name><tp:taxon-name-part taxon-name-part-type="genus" reg="Bromus">B.</tp:taxon-name-part><tp:taxon-name-part taxon-name-part-type="species" reg="lanceolatus">lanceolatus</tp:taxon-name-part></tp:taxon-name></italic> Roth as <italic><tp:taxon-name><tp:taxon-name-part taxon-name-part-type="genus" reg="Bromus">B.</tp:taxon-name-part><tp:taxon-name-part taxon-name-part-type="species" reg="contortus">contortus</tp:taxon-name-part></tp:taxon-name></italic> Desf.</p><fig id="F2" position="float" orientation="portrait"><label>Figure 2.</label><caption><p>Lectotype of <italic><tp:taxon-name><tp:taxon-name-part taxon-name-part-type="genus" reg="Bromus">Bromus</tp:taxon-name-part><tp:taxon-name-part taxon-name-part-type="species" reg="contortus">contortus</tp:taxon-name-part></tp:taxon-name></italic> Desf. is the specimen on the right having subsessile spikelets conserved in the MNHN Collection Vascular plants with barcode P00320328 (image available at: https://science.mnhn.fr/institution/mnhn/collection/p/item/p00320328?listIndex=1&amp;listCount=4).</p></caption><graphic xmlns:xlink="http://www.w3.org/1999/xlink" xlink:href="phytokeys-121-053-g002.jpg" position="float" orientation="portrait" xlink:type="simple" id="oo_297549.jpg"/></fig><p>Later, <xref ref-type="bibr" rid="B25">Poiret (1810</xref>: 703) describes <italic><tp:taxon-name><tp:taxon-name-part taxon-name-part-type="genus" reg="Bromus">Bromus</tp:taxon-name-part><tp:taxon-name-part taxon-name-part-type="species" reg="alopecuroides">alopecuroides</tp:taxon-name-part></tp:taxon-name></italic> “<italic>Bromus</italic> panicula conferta, erecta; spiculis oblongis, pubescentibus, quindecimfloris, subsessilibus; aristis infernè spiraliter contortis”. This description is almost identical to the former of <italic><tp:taxon-name><tp:taxon-name-part taxon-name-part-type="genus" reg="Bromus">B.</tp:taxon-name-part><tp:taxon-name-part taxon-name-part-type="species" reg="alopecuros">alopecuros</tp:taxon-name-part></tp:taxon-name></italic>. Its only difference is to include “pubescentibus, quindecimfloris”, the same features <xref ref-type="bibr" rid="B7">Desfontaines (1798</xref>: 95) uses to describe <italic><tp:taxon-name><tp:taxon-name-part taxon-name-part-type="genus" reg="Bromus">B.</tp:taxon-name-part><tp:taxon-name-part taxon-name-part-type="species" reg="contortus">contortus</tp:taxon-name-part></tp:taxon-name></italic>. Poiret continues adding the references to <italic><tp:taxon-name><tp:taxon-name-part taxon-name-part-type="genus" reg="Bromus">B.</tp:taxon-name-part><tp:taxon-name-part taxon-name-part-type="species" reg="alopecuros">alopecuros</tp:taxon-name-part></tp:taxon-name></italic> Poir. and the synonym <italic><tp:taxon-name><tp:taxon-name-part taxon-name-part-type="genus" reg="Bromus">B.</tp:taxon-name-part><tp:taxon-name-part taxon-name-part-type="species" reg="contortus">contortus</tp:taxon-name-part></tp:taxon-name></italic> Desf. Therefore, this name does not need a Lectoype as it is a superfluous and illegitimate renaming (Art. 52. 1) of <italic><tp:taxon-name><tp:taxon-name-part taxon-name-part-type="genus" reg="Bromus">Bromus</tp:taxon-name-part><tp:taxon-name-part taxon-name-part-type="species" reg="contortus">contortus</tp:taxon-name-part></tp:taxon-name></italic> Poir. and has the same type we select here for that name.</p></tp:treatment-sec><ref-list><ref id="B24"><mixed-citation xmlns:xlink="http://www.w3.org/1999/xlink" xlink:type="simple"><person-group><name name-style="western"><surname>Poiret</surname><given-names>JLM</given-names></name></person-group> (<year>1789</year>) Voyage en Barbarie: ou lettres écrites de l’ancienne Numidie pendant les années 1785 &amp; 1786, sur la religion, les coutumes &amp; les moeurs des Maures &amp; des Arabes-Bédouins: avec un essai sur l’histoire naturelle de ce pays. JBF de la Rochelle, Paris.https://doi.org/10.5962/bhl.title.13598</mixed-citation></ref><ref id="B7"><mixed-citation xmlns:xlink="http://www.w3.org/1999/xlink" xlink:type="simple"><person-group><name name-style="western"><surname>Desfontaines</surname><given-names>RL</given-names></name></person-group> (<year>1798</year>) Flora Atlantica (1<sup>st</sup> ed). C Panckoucke, Paris. https://doi.org/10.5962/bhl.title.323</mixed-citation></ref><ref id="B33"><mixed-citation xmlns:xlink="http://www.w3.org/1999/xlink" xlink:type="simple"><person-group><name name-style="western"><surname>Turland</surname><given-names>NJ</given-names></name><name name-style="western"><surname>Wiersema</surname><given-names>JH</given-names></name><name name-style="western"><surname>Barrie</surname><given-names>FR</given-names></name><name name-style="western"><surname>Greuter</surname><given-names>W</given-names></name><name name-style="western"><surname>Hawksworth</surname><given-names>DL</given-names></name><name name-style="western"><surname>Herendeen</surname><given-names>PS</given-names></name><name name-style="western"><surname>Knapp</surname><given-names>S</given-names></name><name name-style="western"><surname>Kusber</surname><given-names>W-H</given-names></name><name name-style="western"><surname>Li</surname><given-names>D-Z</given-names></name><name name-style="western"><surname>Marhold</surname><given-names>K</given-names></name><name name-style="western"><surname>May</surname><given-names>TW</given-names></name><name name-style="western"><surname>McNeill</surname><given-names>J</given-names></name><name name-style="western"><surname>Monro</surname><given-names>AM</given-names></name><name name-style="western"><surname>Prado</surname><given-names>J</given-names></name><name name-style="western"><surname>Price</surname><given-names>MJ</given-names></name><name name-style="western"><surname>Smith</surname><given-names>GF</given-names></name></person-group> (<year>2018</year>) International Code of Nomenclature for algae, fungi, and plants (Shenzhen Code) adopted by the Nineteenth International Botanical Congress Shenzhen, China, July 2017. Regnum Vegetabile 159. Koeltz Botanical Books, Glashütten. https://doi.org/10.12705/Code.2018</mixed-citation></ref><ref id="B23"><mixed-citation xmlns:xlink="http://www.w3.org/1999/xlink" xlink:type="simple"><person-group><name name-style="western"><surname>Persoon</surname><given-names>CH</given-names></name></person-group> (<year>1805</year>) Synopsis plantarum, seu enchiridium botanicum, complectens enumerationem systematicam specierum hucusque cognitarum. Pars prima. Carol. Frid. Cramerum, Parisii Lutetiorum. http://bibdigital.rjb.csic.es/spa/FichaLibro.php?Libro=383</mixed-citation></ref><ref id="B25"><mixed-citation xmlns:xlink="http://www.w3.org/1999/xlink" xlink:type="simple"><person-group><name name-style="western"><surname>Poiret</surname><given-names>JLM</given-names></name></person-group> (<year>1810</year>) Encyclopédie Méthodique. Botanique. Supplement, Tome I. H Agasse, Paris. https://doi.org/10.5962/bhl.title.826</mixed-citation></ref></ref-list></tp:taxon-treatment>
