# Supplementary material for: Typification of eight current and seven related names and a new section in the genus Bromus (Bromeae, Pooideae, Poaceae)
Source: PhytoKeys. 2019 May 2;121:53–72. doi: 10.3897/phytokeys.121.30254 (PMC6509104; doi:10.3897/phytokeys.121.30254)
Supplement: XML Treatment for Bromus benekenii (Lange) Trimen, J. Bot. 10: 333. (1872) [file phytokeys.121.30254-treatment2.xml]

<!DOCTYPE tp:taxon-treatment
  PUBLIC "-//TaxonX//DTD Taxonomic Treatment Publishing DTD v0 20100105//EN" "tax-treatment-NSO.dtd">
<tp:taxon-treatment xmlns:tp="http://www.plazi.org/taxpub"><tp:treatment-meta><kwd-group><label>Taxon classification</label><kwd><named-content xmlns:xlink="http://www.w3.org/1999/xlink" content-type="kingdom">Plantae</named-content></kwd><kwd><named-content xmlns:xlink="http://www.w3.org/1999/xlink" content-type="order">Poales</named-content></kwd><kwd><named-content xmlns:xlink="http://www.w3.org/1999/xlink" content-type="family">Poaceae</named-content></kwd></kwd-group><mixed-citation publication-type="journal"><person-group><name><surname>Llamas</surname><given-names>Félix</given-names></name><name><surname>Acedo</surname><given-names>Carmen</given-names></name></person-group><article-title>Typification of eight current and seven related names and a new section in the genus <italic><tp:taxon-name><tp:taxon-name-part taxon-name-part-type="genus" reg="Bromus">Bromus</tp:taxon-name-part></tp:taxon-name></italic> (Bromeae, <tp:taxon-name><tp:taxon-name-part taxon-name-part-type="subfamily">Pooideae</tp:taxon-name-part></tp:taxon-name>, <tp:taxon-name><tp:taxon-name-part taxon-name-part-type="family">Poaceae</tp:taxon-name-part></tp:taxon-name>)</article-title><source>PhytoKeys</source><day>02</day><month>5</month><year>2019</year><volume>121</volume><fpage>53</fpage><lpage>72</lpage><pub-id pub-id-type="doi">10.3897/phytokeys.121.30254</pub-id></mixed-citation></tp:treatment-meta><tp:nomenclature><tp:taxon-name>
            <tp:taxon-name-part taxon-name-part-type="genus" reg="Bromus">Bromus</tp:taxon-name-part>
            <tp:taxon-name-part taxon-name-part-type="species" reg="benekenii">benekenii</tp:taxon-name-part>
            <tp:taxon-name-part taxon-name-part-type="authority">(Lange) Trimen, J. Bot. 10: 333. (1872)</tp:taxon-name-part>
          </tp:taxon-name><tp:nomenclature-citation-list><tp:nomenclature-citation><tp:taxon-name>
                <tp:taxon-name-part taxon-name-part-type="genus" reg="Schedonorus">Schedonorus</tp:taxon-name-part>
                <tp:taxon-name-part taxon-name-part-type="species" reg="benekenii">benekenii</tp:taxon-name-part>
              </tp:taxon-name><comment>Lange, Flora Danica 48: 5, t. 2826. (1871). Type Protologue: “In silvia hinc inde. Specimen depictum fig. 1 in insula Lolland legit cl. E. <tp:taxon-name><tp:taxon-name-part taxon-name-part-type="genus" reg="Rostrup">Rostrup</tp:taxon-name-part></tp:taxon-name>, specimen fig. 2 in silva Jonstrup Vang legit cl. H. Mortensen”. Type: [Denmark] Jonstrup Vang. 29<sup>TH</sup> June 1866, H. Mortensen (lectotype, designated here: C [C10021729 image!]). (Figure 3) </comment></tp:nomenclature-citation></tp:nomenclature-citation-list></tp:nomenclature><tp:treatment-sec sec-type="material" id="SECID0E4KAE"><title>Type.</title><p>Based on <italic><tp:taxon-name><tp:taxon-name-part taxon-name-part-type="genus" reg="Schenodorus">Schenodorus</tp:taxon-name-part><tp:taxon-name-part taxon-name-part-type="species" reg="benekenii">benekenii</tp:taxon-name-part></tp:taxon-name></italic> Lange.</p></tp:treatment-sec><tp:treatment-sec sec-type="remarks" id="SECID0EOLAE"><title>Remarks.</title><p>The current widely used name <italic><tp:taxon-name><tp:taxon-name-part taxon-name-part-type="genus" reg="Bromus">Bromus</tp:taxon-name-part><tp:taxon-name-part taxon-name-part-type="species" reg="benenkenii">benenkenii</tp:taxon-name-part></tp:taxon-name></italic> is an implicit combination by <xref ref-type="bibr" rid="B32">Trimen (1872</xref>: 333) of the name described as <italic><tp:taxon-name><tp:taxon-name-part taxon-name-part-type="genus" reg="Schedonorus">Schedonorus</tp:taxon-name-part><tp:taxon-name-part taxon-name-part-type="species" reg="benekenii">benekenii</tp:taxon-name-part></tp:taxon-name></italic> Lange <!--PageBreak --><!--PageBreak -->in Flora Danica. In the original publication, <xref ref-type="bibr" rid="B20">Lange (1871</xref>: 5) describes a perennial <italic><tp:taxon-name><tp:taxon-name-part taxon-name-part-type="genus" reg="Bromus">Bromus</tp:taxon-name-part></tp:taxon-name></italic> living in forests, with nodding panicle.</p><p>An exhaustive search to find the material <xref ref-type="bibr" rid="B20">Lange (1871)</xref> cites as models for the illustrations in table 2826 (figs 1, 2), finally had a result. The two syntypes are conserved in C in the Flora Danica subherbarium, that contains specimens drawn in the magnificent work “Flora Danica” (Olof Ryding pers. comm. 2018). Their labels state “insula Lolland legit cl. E. Rostrup” (C10021728)” and “Jonstrup Vang, legit cl. H. Mortensen” (C10021729). Each folder indicates in handwriting that the specimens were drawn for “Flora Danica”.</p><p>We choose as lectotype the latter sheet since its spikelets conserve most of its florets. The other sheet is in a more advanced phenological state and conserves, in most of its spikelets, only the glumes. The <italic><tp:taxon-name><tp:taxon-name-part taxon-name-part-type="genus" reg="Rostrup">Rostrup</tp:taxon-name-part></tp:taxon-name></italic> specimen still conserves its basal part, with leaves, that is missing in the lectotype.</p><fig id="F3" position="float" orientation="portrait"><label>Figure 3.</label><caption><p>The original specimen of <italic><tp:taxon-name><tp:taxon-name-part taxon-name-part-type="genus" reg="Schedonorus">Schedonorus</tp:taxon-name-part><tp:taxon-name-part taxon-name-part-type="species" reg="benekenii">benekenii</tp:taxon-name-part></tp:taxon-name></italic> Lange illustrated in Flora Danica (in table 2826, fig. 2) is the lectotype selected (C10021729). Reproduced with permission of the Natural History Museum of Denmark.</p></caption><graphic xmlns:xlink="http://www.w3.org/1999/xlink" xlink:href="phytokeys-121-053-g003.jpg" position="float" orientation="portrait" xlink:type="simple" id="oo_297550.jpg"/></fig></tp:treatment-sec><ref-list><ref id="B32"><mixed-citation xmlns:xlink="http://www.w3.org/1999/xlink" xlink:type="simple"><person-group><name name-style="western"><surname>Trimen</surname><given-names>H</given-names></name></person-group> (<year>1872</year>) <article-title>Notes on some Scandinavian plants.</article-title><source>Journal of Botany, British and Foreign</source><volume>10</volume>: <fpage>329</fpage>–<lpage>334</lpage>. https://biodiversitylibrary.org/page/34721515</mixed-citation></ref><ref id="B20"><mixed-citation xmlns:xlink="http://www.w3.org/1999/xlink" xlink:type="simple"><person-group><name name-style="western"><surname>Lange</surname><given-names>J</given-names></name></person-group> (<year>1871</year>) [Flora danica] Icones plantarum sponte nascentium in regnis Daniae et Norvegiae, in ducatibus Slesvici et Holsaticae, et in comitatibus Oldenburgi et Delmenhorstiae; ad illustrandum opus de iisdem plantis, regio jussu exarandum, Florae danicae nomine inscriptum 48: 5, t. 2826. 1871. Kjoebenhan. http://bibdigital.rjb.csic.es/spa/Libro.php?Libro=4682&amp;<tp:taxon-name>Pagina</tp:taxon-name>=196</mixed-citation></ref></ref-list></tp:taxon-treatment>
