# Supplementary material for: Typification of eight current and seven related names and a new section in the genus Bromus (Bromeae, Pooideae, Poaceae)
Source: PhytoKeys. 2019 May 2;121:53–72. doi: 10.3897/phytokeys.121.30254 (PMC6509104; doi:10.3897/phytokeys.121.30254)
Supplement: XML Treatment for Bromus commutatus Schrad., Fl. Germ.: 353 (1806) [file phytokeys.121.30254-treatment3.xml]

<!DOCTYPE tp:taxon-treatment
  PUBLIC "-//TaxonX//DTD Taxonomic Treatment Publishing DTD v0 20100105//EN" "tax-treatment-NSO.dtd">
<tp:taxon-treatment xmlns:tp="http://www.plazi.org/taxpub"><tp:treatment-meta><kwd-group><label>Taxon classification</label><kwd><named-content xmlns:xlink="http://www.w3.org/1999/xlink" content-type="kingdom">Plantae</named-content></kwd><kwd><named-content xmlns:xlink="http://www.w3.org/1999/xlink" content-type="order">Poales</named-content></kwd><kwd><named-content xmlns:xlink="http://www.w3.org/1999/xlink" content-type="family">Poaceae</named-content></kwd></kwd-group><mixed-citation publication-type="journal"><person-group><name><surname>Llamas</surname><given-names>Félix</given-names></name><name><surname>Acedo</surname><given-names>Carmen</given-names></name></person-group><article-title>Typification of eight current and seven related names and a new section in the genus <italic><tp:taxon-name><tp:taxon-name-part taxon-name-part-type="genus" reg="Bromus">Bromus</tp:taxon-name-part></tp:taxon-name></italic> (Bromeae, <tp:taxon-name><tp:taxon-name-part taxon-name-part-type="subfamily">Pooideae</tp:taxon-name-part></tp:taxon-name>, <tp:taxon-name><tp:taxon-name-part taxon-name-part-type="family">Poaceae</tp:taxon-name-part></tp:taxon-name>)</article-title><source>PhytoKeys</source><day>02</day><month>5</month><year>2019</year><volume>121</volume><fpage>53</fpage><lpage>72</lpage><pub-id pub-id-type="doi">10.3897/phytokeys.121.30254</pub-id></mixed-citation></tp:treatment-meta><tp:nomenclature><tp:taxon-name>
            <tp:taxon-name-part taxon-name-part-type="genus" reg="Bromus">Bromus</tp:taxon-name-part>
            <tp:taxon-name-part taxon-name-part-type="species" reg="commutatus">commutatus</tp:taxon-name-part>
            <tp:taxon-name-part taxon-name-part-type="authority">Schrad., Fl. Germ.: 353 (1806)</tp:taxon-name-part>
          </tp:taxon-name><tp:nomenclature-citation-list><tp:nomenclature-citation><tp:taxon-name>
                <tp:taxon-name-part taxon-name-part-type="genus" reg="Bromus">Bromus</tp:taxon-name-part>
                <tp:taxon-name-part taxon-name-part-type="species" reg="commutatus">commutatus</tp:taxon-name-part>
              </tp:taxon-name><comment>
                Schrad., Fl. Germ.: 353 (1806). Type Protologue: “Inter segetes, ad vias, sepes, alibique”. Type: Germany (lectotype designated by <xref ref-type="bibr" rid="B1">Acedo and Llamas 1999</xref>: 73): <italic><tp:taxon-name><tp:taxon-name-part taxon-name-part-type="genus" reg="Bromus">Bromus</tp:taxon-name-part><tp:taxon-name-part taxon-name-part-type="species" reg="commutatus">commutatus</tp:taxon-name-part></tp:taxon-name></italic> Fl. Germ. Göttingen GOET 006096! </comment></tp:nomenclature-citation></tp:nomenclature-citation-list></tp:nomenclature><tp:treatment-sec sec-type="remarks" id="SECID0EGQAE"><title>Remarks.</title><p>The lectotype has a handwritten label by Schrader “<italic><tp:taxon-name><tp:taxon-name-part taxon-name-part-type="genus" reg="Bromus">B.</tp:taxon-name-part><tp:taxon-name-part taxon-name-part-type="species" reg="commutatus">commutatus</tp:taxon-name-part></tp:taxon-name> / Fl. Germ. / Göttingen</italic>” and a handwritten indication as “typus-material”. Currently, there is another label on this sheet by H.Scholz 1998 marking it as Neotypus, which was published in <xref ref-type="bibr" rid="B27">Scholz (1999</xref>: 436). Although both publications fulfil the conditions for a formal typification of a lectotype or a neotype, the <xref ref-type="bibr" rid="B1">Acedo and Llamas (1999</xref>: 73) publication appeared in February and is probably the first typification (ICN, Art. 10. 5). There are two important facts to consider. First, according to <xref ref-type="bibr" rid="B17">Kerguélen (1975</xref>: 100), there is original material in GOET. We consulted that herbarium and found two sheets that Schrader sent to GFW Meyer, which are indeed original material. Both bear handwritten labels by Schrader. The first sheet label says “<italic><tp:taxon-name><tp:taxon-name-part taxon-name-part-type="genus" reg="Bromus">B.</tp:taxon-name-part><tp:taxon-name-part taxon-name-part-type="species" reg="commutatus">commutatus</tp:taxon-name-part></tp:taxon-name></italic> Fl. Germ. Göttingen” and the second sheet label “<italic><tp:taxon-name><tp:taxon-name-part taxon-name-part-type="genus" reg="Bromus">B.</tp:taxon-name-part><tp:taxon-name-part taxon-name-part-type="species" reg="commutatus">commutatus</tp:taxon-name-part></tp:taxon-name></italic> Fl. Germ. var. spic. paulo brevior. Göttingen”.</p></tp:treatment-sec><ref-list><ref id="B1"><mixed-citation xmlns:xlink="http://www.w3.org/1999/xlink" xlink:type="simple"><person-group><name name-style="western"><surname>Acedo</surname><given-names>C</given-names></name><name name-style="western"><surname>Llamas</surname><given-names>F</given-names></name></person-group> (<year>1999</year>) The genus <italic><tp:taxon-name><tp:taxon-name-part taxon-name-part-type="genus">Bromus</tp:taxon-name-part></tp:taxon-name></italic> L. (<tp:taxon-name><tp:taxon-name-part taxon-name-part-type="family">Poaceae</tp:taxon-name-part></tp:taxon-name>) in the Iberian Peninsula. Phaneogamarum Monographiae. J.Cramer, Berlin.</mixed-citation></ref><ref id="B27"><mixed-citation xmlns:xlink="http://www.w3.org/1999/xlink" xlink:type="simple"><person-group><name name-style="western"><surname>Scholz</surname><given-names>H</given-names></name></person-group> (<year>1999</year>) <article-title>Eine neue Unterart des <italic><tp:taxon-name><tp:taxon-name-part taxon-name-part-type="genus">Bromus</tp:taxon-name-part><tp:taxon-name-part taxon-name-part-type="species">secalinus</tp:taxon-name-part></tp:taxon-name></italic> (<tp:taxon-name><tp:taxon-name-part taxon-name-part-type="family">Gramineae</tp:taxon-name-part></tp:taxon-name>) -ein Sekundäres Unkraut.</article-title><source>Feddes Repertorium</source><volume>110</volume>(<issue>5–6</issue>): <fpage>425</fpage>–<lpage>438</lpage>.</mixed-citation></ref><ref id="B17"><mixed-citation xmlns:xlink="http://www.w3.org/1999/xlink" xlink:type="simple"><person-group><name name-style="western"><surname>Kerguélen</surname><given-names>M</given-names></name></person-group> (<year>1975</year>) <article-title>Les <tp:taxon-name><tp:taxon-name-part taxon-name-part-type="family">Gramineae</tp:taxon-name-part></tp:taxon-name> (<tp:taxon-name><tp:taxon-name-part taxon-name-part-type="family">Poaceae</tp:taxon-name-part></tp:taxon-name>) de la Flore Francaise. Essai de mise au point taxonomique et nomenclaturale.</article-title><source>Lejeunia</source><volume>75</volume>: <fpage>1</fpage>–<lpage>343</lpage>.</mixed-citation></ref></ref-list></tp:taxon-treatment>
