# Supplementary material for: Typification of eight current and seven related names and a new section in the genus Bromus (Bromeae, Pooideae, Poaceae)
Source: PhytoKeys. 2019 May 2;121:53–72. doi: 10.3897/phytokeys.121.30254 (PMC6509104; doi:10.3897/phytokeys.121.30254)
Supplement: XML Treatment for Bromus erectus Huds., Fl. Angl.: 39 (1762) [file phytokeys.121.30254-treatment4.xml]

<!DOCTYPE tp:taxon-treatment
  PUBLIC "-//TaxonX//DTD Taxonomic Treatment Publishing DTD v0 20100105//EN" "tax-treatment-NSO.dtd">
<tp:taxon-treatment xmlns:tp="http://www.plazi.org/taxpub"><tp:treatment-meta><kwd-group><label>Taxon classification</label><kwd><named-content xmlns:xlink="http://www.w3.org/1999/xlink" content-type="kingdom">Plantae</named-content></kwd><kwd><named-content xmlns:xlink="http://www.w3.org/1999/xlink" content-type="order">Poales</named-content></kwd><kwd><named-content xmlns:xlink="http://www.w3.org/1999/xlink" content-type="family">Poaceae</named-content></kwd></kwd-group><mixed-citation publication-type="journal"><person-group><name><surname>Llamas</surname><given-names>Félix</given-names></name><name><surname>Acedo</surname><given-names>Carmen</given-names></name></person-group><article-title>Typification of eight current and seven related names and a new section in the genus <italic><tp:taxon-name><tp:taxon-name-part taxon-name-part-type="genus" reg="Bromus">Bromus</tp:taxon-name-part></tp:taxon-name></italic> (Bromeae, <tp:taxon-name><tp:taxon-name-part taxon-name-part-type="subfamily">Pooideae</tp:taxon-name-part></tp:taxon-name>, <tp:taxon-name><tp:taxon-name-part taxon-name-part-type="family">Poaceae</tp:taxon-name-part></tp:taxon-name>)</article-title><source>PhytoKeys</source><day>02</day><month>5</month><year>2019</year><volume>121</volume><fpage>53</fpage><lpage>72</lpage><pub-id pub-id-type="doi">10.3897/phytokeys.121.30254</pub-id></mixed-citation></tp:treatment-meta><tp:nomenclature><tp:taxon-name>
            <tp:taxon-name-part taxon-name-part-type="genus" reg="Bromus">Bromus</tp:taxon-name-part>
            <tp:taxon-name-part taxon-name-part-type="species" reg="erectus">erectus</tp:taxon-name-part>
            <tp:taxon-name-part taxon-name-part-type="authority">Huds., Fl. Angl.: 39 (1762)</tp:taxon-name-part>
          </tp:taxon-name><tp:nomenclature-citation-list><tp:nomenclature-citation><tp:taxon-name>
                <tp:taxon-name-part taxon-name-part-type="genus" reg="Bromus">Bromus</tp:taxon-name-part>
                <tp:taxon-name-part taxon-name-part-type="species" reg="erectus">erectus</tp:taxon-name-part>
              </tp:taxon-name><comment>Huds., Fl. Angl.: 39 (1762). Type Protologue: “Habitat in cretaceis circa Rochester, Dartford and Gravesend, in Cantio”. Type: United Kingdom. England: Kent, near Wye, grassland on chalk. 12 Jun. 1964, S.T. Blake 22178 (neotype, designated here: K [K000618780!]; isoneotype: BRI [BRI 252046 image!]). (Figure 4) </comment></tp:nomenclature-citation></tp:nomenclature-citation-list></tp:nomenclature><tp:treatment-sec sec-type="remarks" id="SECID0EOTAE"><title>Remarks.</title><p>As a fire in his house destroyed Hudson’s personal herbarium, most specimens were lost and only those borrowed by other botanists are extant. Some specimens which Hudson sent to Linnaeus are preserved in the herbarium of the Linnean Society of Lon<!--PageBreak -->don (LINN) but none of them is <italic><tp:taxon-name><tp:taxon-name-part taxon-name-part-type="genus" reg="Bromus">Bromus</tp:taxon-name-part><tp:taxon-name-part taxon-name-part-type="species" reg="erectus">erectus</tp:taxon-name-part></tp:taxon-name></italic> Huds. There is also one sheet conserved in BM that does not seem to be original material. As Hudson did not give any other reference and, as no original material of <italic><tp:taxon-name><tp:taxon-name-part taxon-name-part-type="genus" reg="Bromus">B.</tp:taxon-name-part><tp:taxon-name-part taxon-name-part-type="species" reg="erectus">erectus</tp:taxon-name-part></tp:taxon-name></italic> Huds. is available, a neotype must be designated (ICN, Art. 9.13). We searched for material coming from Kent (“Cantium”, England) in K and selected one specimen consistent with the protologue as neotype. It was collected in Kent, near Wye. There is a duplicate of it in BRI, which is an isoneotype.</p><fig id="F4" position="float" orientation="portrait"><label>Figure 4.</label><caption><p>Neotype selected for <italic><tp:taxon-name><tp:taxon-name-part taxon-name-part-type="genus" reg="Bromus">Bromus</tp:taxon-name-part><tp:taxon-name-part taxon-name-part-type="species" reg="erectus">erectus</tp:taxon-name-part></tp:taxon-name></italic> Huds. Sheet preserved at Herbarium K, barcode K00618780. [Available at http://specimens.kew.org/herbarium/K000618780]. Image used with permission Board of Trustees of the Royal Botanic Gardens, Kew.</p></caption><graphic xmlns:xlink="http://www.w3.org/1999/xlink" xlink:href="phytokeys-121-053-g004.jpg" position="float" orientation="portrait" xlink:type="simple" id="oo_297551.jpg"/></fig><!--PageBreak --></tp:treatment-sec></tp:taxon-treatment>
