# Supplementary material for: Typification of eight current and seven related names and a new section in the genus Bromus (Bromeae, Pooideae, Poaceae)
Source: PhytoKeys. 2019 May 2;121:53–72. doi: 10.3897/phytokeys.121.30254 (PMC6509104; doi:10.3897/phytokeys.121.30254)
Supplement: XML Treatment for Bromus hordeaceus L . subsp. divaricatus (Bonnier & Layens) Kerguélen, Soc. Echange Pl. Vasc. Eur. Bassin Médit., Bull. 18: 27. (1981) [file phytokeys.121.30254-treatment5.xml]

<!DOCTYPE tp:taxon-treatment
  PUBLIC "-//TaxonX//DTD Taxonomic Treatment Publishing DTD v0 20100105//EN" "tax-treatment-NSO.dtd">
<tp:taxon-treatment xmlns:tp="http://www.plazi.org/taxpub"><tp:treatment-meta><kwd-group><label>Taxon classification</label><kwd><named-content xmlns:xlink="http://www.w3.org/1999/xlink" content-type="kingdom">Plantae</named-content></kwd><kwd><named-content xmlns:xlink="http://www.w3.org/1999/xlink" content-type="order">Poales</named-content></kwd><kwd><named-content xmlns:xlink="http://www.w3.org/1999/xlink" content-type="family">Poaceae</named-content></kwd></kwd-group><mixed-citation publication-type="journal"><person-group><name><surname>Llamas</surname><given-names>Félix</given-names></name><name><surname>Acedo</surname><given-names>Carmen</given-names></name></person-group><article-title>Typification of eight current and seven related names and a new section in the genus <italic><tp:taxon-name><tp:taxon-name-part taxon-name-part-type="genus" reg="Bromus">Bromus</tp:taxon-name-part></tp:taxon-name></italic> (Bromeae, <tp:taxon-name><tp:taxon-name-part taxon-name-part-type="subfamily">Pooideae</tp:taxon-name-part></tp:taxon-name>, <tp:taxon-name><tp:taxon-name-part taxon-name-part-type="family">Poaceae</tp:taxon-name-part></tp:taxon-name>)</article-title><source>PhytoKeys</source><day>02</day><month>5</month><year>2019</year><volume>121</volume><fpage>53</fpage><lpage>72</lpage><pub-id pub-id-type="doi">10.3897/phytokeys.121.30254</pub-id></mixed-citation></tp:treatment-meta><tp:nomenclature><tp:taxon-name>
            <tp:taxon-name-part taxon-name-part-type="genus" reg="Bromus">Bromus</tp:taxon-name-part>
            <tp:taxon-name-part taxon-name-part-type="species" reg="hordeaceus">hordeaceus</tp:taxon-name-part>
            <tp:taxon-name-part taxon-name-part-type="authority">L .</tp:taxon-name-part>
            <tp:taxon-name-part taxon-name-part-type="infraspecific-rank">subsp.</tp:taxon-name-part>
            <tp:taxon-name-part taxon-name-part-type="subspecies" reg="divaricatus">divaricatus</tp:taxon-name-part>
            <tp:taxon-name-part taxon-name-part-type="authority">(Bonnier &amp; Layens) Kerguélen, Soc. Echange Pl. Vasc. Eur. Bassin Médit., Bull. 18: 27. (1981)</tp:taxon-name-part>
          </tp:taxon-name><tp:nomenclature-citation-list><tp:nomenclature-citation><tp:taxon-name>
                <tp:taxon-name-part taxon-name-part-type="genus" reg="Bromus">Bromus</tp:taxon-name-part>
                <tp:taxon-name-part taxon-name-part-type="species" reg="intermedius">intermedius</tp:taxon-name-part>
                <tp:taxon-name-part taxon-name-part-type="authority">Guss.</tp:taxon-name-part>
                <tp:taxon-name-part taxon-name-part-type="infraspecific-rank">subsp.</tp:taxon-name-part>
                <tp:taxon-name-part taxon-name-part-type="subspecies" reg="divaricatus">divaricatus</tp:taxon-name-part>
              </tp:taxon-name><comment>Bonnier &amp; Layens, Tabl. Syn. Pl. Vasc. Fl. Fr. 369. (1894), non <italic><tp:taxon-name><tp:taxon-name-part taxon-name-part-type="genus" reg="Bromus">B.</tp:taxon-name-part><tp:taxon-name-part taxon-name-part-type="species" reg="divaricatus">divaricatus</tp:taxon-name-part></tp:taxon-name></italic> sensu Rhode ex DC. Type Protologue: [France] “Endroits incultes, sables”. Type: [France], (lectotype, designated here: [figure] in Bonnier and Layens, Tabl. Syn. Pl. Vasc. Fl. Fr. 369. (1894); epitype, designated here: [France]: Pornichet, Loire Inférieure [Loire-Atlantique], sea shore, June 25 1856, Lloyd, BM [BM001067302 image! as <italic><tp:taxon-name><tp:taxon-name-part taxon-name-part-type="genus" reg="Bromus">Bromus</tp:taxon-name-part><tp:taxon-name-part taxon-name-part-type="species" reg="molliformis">molliformis</tp:taxon-name-part></tp:taxon-name></italic> Lloyd]). (Figure 5) </comment></tp:nomenclature-citation><tp:nomenclature-citation><tp:taxon-name>
                <tp:taxon-name-part taxon-name-part-type="genus" reg="Bromus">Bromus</tp:taxon-name-part>
                <tp:taxon-name-part taxon-name-part-type="species" reg="molliformis">molliformis</tp:taxon-name-part>
              </tp:taxon-name><comment>J.Lloyd ex Billot, Fl. Gall. &amp; Germ. Exsicc. (Haguenau) 1: 297–298. (Feb 1854). Type Protologue: “Loire Inférieure” [Loire-Atlantique]. Type: [France]. Le Roc-Saint-Luc, commune de Pissotte, près de Fontenay-le-Comte (Vendée); June 3, 1853, (lectotype, designated here: P [P02381530 image!]; isolectotypes: P [P03354928, P03354936, P03486702, P03364411]). (Figure 6) </comment></tp:nomenclature-citation><tp:nomenclature-citation><tp:taxon-name>
                <tp:taxon-name-part taxon-name-part-type="genus" reg="Serrafalcus">Serrafalcus</tp:taxon-name-part>
                <tp:taxon-name-part taxon-name-part-type="species" reg="lloydianus">lloydianus</tp:taxon-name-part>
              </tp:taxon-name><comment>Godr. &amp; Gren. in Grenier and Godron, Fl. France 3: 591 (1855). Type Protologue: “Hab. Sables maritimes; Cannes, Hyères, Montpellier, etc.; littoral de l’Océan depuis Bayonne jusqu’à l’embouchure de la Loire”. </comment></tp:nomenclature-citation></tp:nomenclature-citation-list></tp:nomenclature><tp:treatment-sec sec-type="material" id="SECID0E5YAE"><title>Type.</title><p>Based on <tp:taxon-name><tp:taxon-name-part taxon-name-part-type="genus" reg="Bromus">Bromus</tp:taxon-name-part><tp:taxon-name-part taxon-name-part-type="species" reg="intermedius">intermedius</tp:taxon-name-part><tp:taxon-name-part taxon-name-part-type="authority">Guss.</tp:taxon-name-part><tp:taxon-name-part taxon-name-part-type="infraspecific-rank">subsp.</tp:taxon-name-part><tp:taxon-name-part taxon-name-part-type="subspecies" reg="divaricatus">divaricatus</tp:taxon-name-part></tp:taxon-name> Bonnier &amp; Layens.</p></tp:treatment-sec><tp:treatment-sec sec-type="remarks" id="SECID0EYZAE"><title>Remarks.</title><p><italic><tp:taxon-name><tp:taxon-name-part taxon-name-part-type="genus" reg="Bromus">Bromus</tp:taxon-name-part><tp:taxon-name-part taxon-name-part-type="species" reg="hordeaceus">hordeaceus</tp:taxon-name-part></tp:taxon-name></italic> L. is a very variable species with a complex nomenclatural history at subspecies level. The origin of many problems in the group is the name <italic><tp:taxon-name><tp:taxon-name-part taxon-name-part-type="genus" reg="Bromus">B.</tp:taxon-name-part><tp:taxon-name-part taxon-name-part-type="species" reg="molliformis">molliformis</tp:taxon-name-part></tp:taxon-name></italic> J.Lloyd, Fl. Loire-Inf. (<xref ref-type="bibr" rid="B21">Lloyd 1844</xref>: 314–315), which was invalidly published as a provisional name “je proposerais, si c’était une espèce nouvelle, de l’appeler <italic><tp:taxon-name><tp:taxon-name-part taxon-name-part-type="genus" reg="Bromus">Br.</tp:taxon-name-part><tp:taxon-name-part taxon-name-part-type="species" reg="molliformis">molliformis</tp:taxon-name-part></tp:taxon-name></italic>”. The name was later validated as <italic><tp:taxon-name><tp:taxon-name-part taxon-name-part-type="genus" reg="Bromus">Bromus</tp:taxon-name-part><tp:taxon-name-part taxon-name-part-type="species" reg="molliformis">molliformis</tp:taxon-name-part></tp:taxon-name></italic> J.Lloyd ex Billot, Fl. Gall. &amp; Germ. Exsicc. (Haguenau) 2: Cent. 14. 1854. Billot supplies a brief description for “cette espèce donnée par M.Lloyd dans sa <italic>Flore de la Loire-Inférieure</italic> sous le nom de <italic><tp:taxon-name><tp:taxon-name-part taxon-name-part-type="genus" reg="Bromus">B.</tp:taxon-name-part><tp:taxon-name-part taxon-name-part-type="species" reg="divaricatitus">divaricatitus</tp:taxon-name-part></tp:taxon-name></italic> Rohde?” Billot (Feb. 1854: 297–298) neglects to mention several details of Lloyd’s description of <italic><tp:taxon-name><tp:taxon-name-part taxon-name-part-type="genus" reg="Bromus">B.</tp:taxon-name-part><tp:taxon-name-part taxon-name-part-type="species" reg="molliformis">molliformis</tp:taxon-name-part></tp:taxon-name></italic> and describes the species as follows:</p><p>“Racine fibreuse. Chaume de 2–4 décimètres. Feuilles et graines inférieures mollement poilues. Panicule oblongue, droite, étalée, <italic>resserrée après la floraison</italic>; pédoncules courts, simples. Epillets oblongs, étalés, <italic>velus</italic>; arête égalant la glumelle, d’abord droite, à la fin <italic>tortillée divariquée</italic>, insérée à 1 1/2 millimètre du sommet obtus, échancré”.</p><p><xref ref-type="bibr" rid="B5">Billot (1854)</xref> publishes the first validating description for <italic><tp:taxon-name><tp:taxon-name-part taxon-name-part-type="genus" reg="Bromus">Bromus</tp:taxon-name-part><tp:taxon-name-part taxon-name-part-type="species" reg="molliformis">molliformis</tp:taxon-name-part></tp:taxon-name></italic>. He includes the reference of the features to differentiate the new species from the closely related <italic><tp:taxon-name><tp:taxon-name-part taxon-name-part-type="genus" reg="Bromus">B.</tp:taxon-name-part><tp:taxon-name-part taxon-name-part-type="species" reg="hordeaceus">hordeaceus</tp:taxon-name-part></tp:taxon-name></italic> L. and from <italic><tp:taxon-name><tp:taxon-name-part taxon-name-part-type="genus" reg="Bromus">B.</tp:taxon-name-part><tp:taxon-name-part taxon-name-part-type="species" reg="divaricatus">divaricatus</tp:taxon-name-part></tp:taxon-name></italic> Rhode. He sold his exsiccata to several herbaria. There is not a register of those herbaria. Currently, some of them are included in P where some original specimens with its species number (1386) are preserved. Additionally, there are several names and combinations at several ranks, both validly and invalidly published and various nomenclatural changes. Nevertheless, <italic><tp:taxon-name><tp:taxon-name-part taxon-name-part-type="genus" reg="Bromus">B.</tp:taxon-name-part><tp:taxon-name-part taxon-name-part-type="species" reg="molliformis">molliformis</tp:taxon-name-part></tp:taxon-name></italic> J.Lloyd ex Billot remained untypified and still lacked a stable nomenclature.</p><p><italic><tp:taxon-name><tp:taxon-name-part taxon-name-part-type="genus" reg="Serrafalcus">Serrafalcus</tp:taxon-name-part><tp:taxon-name-part taxon-name-part-type="species" reg="lloydianus">lloydianus</tp:taxon-name-part></tp:taxon-name></italic> Godr. &amp; Gren. (1855: 591) is a superfluous name for <italic><tp:taxon-name><tp:taxon-name-part taxon-name-part-type="genus" reg="Bromus">B.</tp:taxon-name-part><tp:taxon-name-part taxon-name-part-type="species" reg="molliformis">molliformis</tp:taxon-name-part></tp:taxon-name></italic> J.Lloyd ex Billot. <xref ref-type="bibr" rid="B10">Grenier and Godron (1855)</xref> listed several synonyms, including “<italic><tp:taxon-name><tp:taxon-name-part taxon-name-part-type="genus" reg="Bromus">B.</tp:taxon-name-part><tp:taxon-name-part taxon-name-part-type="species" reg="divaricatus">divaricatus</tp:taxon-name-part></tp:taxon-name></italic> Lloyd non Rhode” and <italic><tp:taxon-name><tp:taxon-name-part taxon-name-part-type="genus" reg="Bromus">B.</tp:taxon-name-part><tp:taxon-name-part taxon-name-part-type="species" reg="molliformis">molliformis</tp:taxon-name-part></tp:taxon-name></italic> J.Lloyd ex Billot <!--PageBreak --><!--PageBreak --><!--PageBreak -->[sub. <italic><tp:taxon-name><tp:taxon-name-part taxon-name-part-type="genus" reg="Bromus">B.</tp:taxon-name-part><tp:taxon-name-part taxon-name-part-type="species" reg="molliformis">molliformis</tp:taxon-name-part></tp:taxon-name></italic> Lloyd]. They also mention Billot’s exsiccate n. 1586; and include his new species in the complex of species having “arête … tordue sur elle-même et divariquée”. Therefore, this name does not need a Lectoype as it is a superfluous and illegitimate renaming (Art. 52.1) of <italic><tp:taxon-name><tp:taxon-name-part taxon-name-part-type="genus" reg="Bromus">Bromus</tp:taxon-name-part><tp:taxon-name-part taxon-name-part-type="species" reg="molliformis">molliformis</tp:taxon-name-part></tp:taxon-name></italic> J.Lloyd ex Billot and has the same type we select here for that name.</p><p><xref ref-type="bibr" rid="B6">Bonnier and Layens (1894</xref>: 369) describe <tp:taxon-name><tp:taxon-name-part taxon-name-part-type="genus" reg="Bromus">Bromus</tp:taxon-name-part><tp:taxon-name-part taxon-name-part-type="species" reg="intermedius">intermedius</tp:taxon-name-part><tp:taxon-name-part taxon-name-part-type="authority">Guss.</tp:taxon-name-part><tp:taxon-name-part taxon-name-part-type="infraspecific-rank">subsp.</tp:taxon-name-part><tp:taxon-name-part taxon-name-part-type="subspecies" reg="divaricatus">divaricatus</tp:taxon-name-part></tp:taxon-name> Bonnier &amp; Layens, based on <italic><tp:taxon-name><tp:taxon-name-part taxon-name-part-type="genus" reg="Bromus">B.</tp:taxon-name-part><tp:taxon-name-part taxon-name-part-type="species" reg="divaricatus">divaricatus</tp:taxon-name-part></tp:taxon-name></italic> [sensu] Lloyd, non Rhode, with the characteristics of Lloyd’s plant. <xref ref-type="bibr" rid="B18">Kerguélen (1981</xref>: 27) combines it to <tp:taxon-name><tp:taxon-name-part taxon-name-part-type="genus" reg="Bromus">Bromus</tp:taxon-name-part><tp:taxon-name-part taxon-name-part-type="species" reg="hordeaceus">hordeaceus</tp:taxon-name-part><tp:taxon-name-part taxon-name-part-type="infraspecific-rank">subsp</tp:taxon-name-part><tp:taxon-name-part taxon-name-part-type="subspecies" reg="divaricatus">divaricatus</tp:taxon-name-part></tp:taxon-name> (Bonnier &amp; Layens) Kerguélen. Bonnier and Layens type material is unknown (<xref ref-type="bibr" rid="B28">Stafleu and Cowan 1976</xref>). <xref ref-type="bibr" rid="B17">Kerguélen (1975</xref>: 104) mentions Lloyd’s type material is in herbarium NTM, pointing out two localities “Pornic, Saint Brevin” indicated by Lloyd. Nevertheless, no original material is preserved in NTM (Mary Laury Guerin, Com. pers. 2018).</p><p><tp:taxon-name><tp:taxon-name-part taxon-name-part-type="genus" reg="Bromus">Bromus</tp:taxon-name-part><tp:taxon-name-part taxon-name-part-type="species" reg="hordeaceus">hordeaceus</tp:taxon-name-part><tp:taxon-name-part taxon-name-part-type="authority">L.</tp:taxon-name-part><tp:taxon-name-part taxon-name-part-type="infraspecific-rank">var.</tp:taxon-name-part><tp:taxon-name-part taxon-name-part-type="variety" reg="molliformis">molliformis</tp:taxon-name-part></tp:taxon-name> (J.Lloyd ex Billot) <xref ref-type="bibr" rid="B13">Halácsy (1904</xref>: 396). This is another combination of <italic><tp:taxon-name><tp:taxon-name-part taxon-name-part-type="genus" reg="Bromus">B.</tp:taxon-name-part><tp:taxon-name-part taxon-name-part-type="species" reg="molliformis">molliformis</tp:taxon-name-part></tp:taxon-name></italic> J.Lloyd and Halácsy pointed out its main traits “Panicula magis conferta, ramis brevissime, spiculis densius et longius velutinu-pilosis, aristis demum extrorso subcurvatis”.</p><p><tp:taxon-name><tp:taxon-name-part taxon-name-part-type="genus" reg="Bromus">Bromus</tp:taxon-name-part><tp:taxon-name-part taxon-name-part-type="species" reg="hordeaceus">hordeaceus</tp:taxon-name-part><tp:taxon-name-part taxon-name-part-type="authority">L.</tp:taxon-name-part><tp:taxon-name-part taxon-name-part-type="infraspecific-rank">subsp.</tp:taxon-name-part><tp:taxon-name-part taxon-name-part-type="subspecies" reg="molliformis">molliformis</tp:taxon-name-part></tp:taxon-name> (J.Lloyd) Maire &amp; Weiller (1955: 255). This post-1953 combination, without direct citation to the basionym, nor to a potentially validating Latin description, but only to “<italic><tp:taxon-name><tp:taxon-name-part taxon-name-part-type="genus" reg="Bromus">Bromus</tp:taxon-name-part><tp:taxon-name-part taxon-name-part-type="species" reg="molliformis">molliformis</tp:taxon-name-part></tp:taxon-name></italic> Lloyd, Fl. Loire-Inf. 315 (1844)”, is another combination not validly published.</p><p>As <tp:taxon-name><tp:taxon-name-part taxon-name-part-type="genus" reg="Bromus">Bromus</tp:taxon-name-part><tp:taxon-name-part taxon-name-part-type="species" reg="intermedius">intermedius</tp:taxon-name-part><tp:taxon-name-part taxon-name-part-type="infraspecific-rank">subsp.</tp:taxon-name-part><tp:taxon-name-part taxon-name-part-type="subspecies" reg="divaricatus">divaricatus</tp:taxon-name-part></tp:taxon-name> Bonnier &amp; Layens is an untypified name, we choose, as lectotype, the figure in <xref ref-type="bibr" rid="B6">Bonnier and Layens (1894</xref>: 369) that is definitely original material. However, as is common with figures, it is difficult to observe some diagnostic characteristics. Thus, we select, as epitype, a specimen collected by Lloyd, conserved in BM, consistent with the protologue. It is a sheet bearing two collections. We choose the specimen on the left from Pornichet (barcode BM001067302).</p><fig id="F5" position="float" orientation="portrait"><label>Figure 5.</label><caption><p>The epitype of <tp:taxon-name><tp:taxon-name-part taxon-name-part-type="genus" reg="Bromus">Bromus</tp:taxon-name-part><tp:taxon-name-part taxon-name-part-type="species" reg="hordeaceus">hordeaceus</tp:taxon-name-part><tp:taxon-name-part taxon-name-part-type="authority">L.</tp:taxon-name-part><tp:taxon-name-part taxon-name-part-type="infraspecific-rank">subsp</tp:taxon-name-part><tp:taxon-name-part taxon-name-part-type="subspecies" reg="divaricatus">divaricatus</tp:taxon-name-part></tp:taxon-name> (Bonnier &amp; Layens) Kerguélen is the specimen on the left with barcode BM001067302 (collected and identified by Lloyd as <italic><tp:taxon-name><tp:taxon-name-part taxon-name-part-type="genus" reg="Bromus">B.</tp:taxon-name-part><tp:taxon-name-part taxon-name-part-type="species" reg="molliformis">molliformis</tp:taxon-name-part></tp:taxon-name></italic>; preserved at BM (Permanent URL: http://data.nhm.ac.uk/object/9a6e0684-9e9b-4951-ac7e-ba13ad34ed31). Reproduced with permission.</p></caption><graphic xmlns:xlink="http://www.w3.org/1999/xlink" xlink:href="phytokeys-121-053-g005.jpg" position="float" orientation="portrait" xlink:type="simple" id="oo_297552.jpg"/></fig><fig id="F6" position="float" orientation="portrait"><label>Figure 6.</label><caption><p>Lectotype for <italic><tp:taxon-name><tp:taxon-name-part taxon-name-part-type="genus" reg="Bromus">Bromus</tp:taxon-name-part><tp:taxon-name-part taxon-name-part-type="species" reg="molliformis">molliformis</tp:taxon-name-part></tp:taxon-name></italic> J.Lloyd ex Billot at P. It is a specimen preserved at the MNHN Collection Vascular plants. Specimen with barcode P02381530. (Available at http://coldb.mnhn.fr/catalognumber/mnhn/p/p02381530) Reproduced with permission.</p></caption><graphic xmlns:xlink="http://www.w3.org/1999/xlink" xlink:href="phytokeys-121-053-g006.jpg" position="float" orientation="portrait" xlink:type="simple" id="oo_297553.jpg"/></fig></tp:treatment-sec><ref-list><ref id="B21"><mixed-citation xmlns:xlink="http://www.w3.org/1999/xlink" xlink:type="simple"><person-group><name name-style="western"><surname>Lloyd</surname><given-names>J</given-names></name></person-group> (<year>1844</year>) Flore de la Loire-Inférieure. Prosper Sevire, Nantes. https://gallica.bnf.fr/ark:/12148/bpt6k984852/f4.image</mixed-citation></ref><ref id="B5"><mixed-citation xmlns:xlink="http://www.w3.org/1999/xlink" xlink:type="simple"><person-group><name name-style="western"><surname>Billot</surname><given-names>C</given-names></name></person-group> (<year>1854</year>) <article-title>Flora Galliae et Germaniae Exsiccata.</article-title><source>Archives de la Flore de France et d’Allemagne</source><volume>1</volume>: <fpage>287</fpage>–<lpage>298</lpage>. https://babel.hathitrust.org/cgi/pt?id=hvd.32044106329642;view=1up;seq=304</mixed-citation></ref><ref id="B10"><mixed-citation xmlns:xlink="http://www.w3.org/1999/xlink" xlink:type="simple"><person-group><name name-style="western"><surname>Grenier</surname><given-names>M</given-names></name><name name-style="western"><surname>Godron</surname><given-names>M</given-names></name></person-group> (<year>1855</year>) Flore de France. J.-B Baillière, Paris. https://biodiversitylibrary.org/page/6122574</mixed-citation></ref><ref id="B6"><mixed-citation xmlns:xlink="http://www.w3.org/1999/xlink" xlink:type="simple"><person-group><name name-style="western"><surname>Bonnier</surname><given-names>G</given-names></name><name name-style="western"><surname>Layens</surname><given-names>G</given-names></name></person-group> (<year>1894</year>) Tableaux synoptiques des plantes vasculaires de la Flore de la France. Paul Dupont, Paris. https://doi.org/10.5962/bhl.title.323</mixed-citation></ref><ref id="B18"><mixed-citation xmlns:xlink="http://www.w3.org/1999/xlink" xlink:type="simple"><person-group><name name-style="western"><surname>Kerguélen</surname><given-names>M</given-names></name></person-group> (<year>1981</year>) N 8913 [17] <italic><tp:taxon-name><tp:taxon-name-part taxon-name-part-type="genus">Bromus</tp:taxon-name-part><tp:taxon-name-part taxon-name-part-type="species">molliformis.</tp:taxon-name-part></tp:taxon-name></italic> Société pour l'Echange des Plantes Vasculaires de l'Europe et du Bassin Méditerranéen 18: 27.</mixed-citation></ref><ref id="B28"><mixed-citation xmlns:xlink="http://www.w3.org/1999/xlink" xlink:type="simple"><person-group><name name-style="western"><surname>Stafleu</surname><given-names>FA</given-names></name><name name-style="western"><surname>Cowan</surname><given-names>RS</given-names></name></person-group> (<year>1976</year>) Taxonomic literature (2<sup>nd</sup> ed.) Utrecht: Bohn, Scheltema &amp; Holkema, v.1: A–G. http://www.sil.si.edu/DigitalCollections/tl-2/browse.cfm?vol=1#page/11</mixed-citation></ref><ref id="B17"><mixed-citation xmlns:xlink="http://www.w3.org/1999/xlink" xlink:type="simple"><person-group><name name-style="western"><surname>Kerguélen</surname><given-names>M</given-names></name></person-group> (<year>1975</year>) <article-title>Les <tp:taxon-name><tp:taxon-name-part taxon-name-part-type="family">Gramineae</tp:taxon-name-part></tp:taxon-name> (<tp:taxon-name><tp:taxon-name-part taxon-name-part-type="family">Poaceae</tp:taxon-name-part></tp:taxon-name>) de la Flore Francaise. Essai de mise au point taxonomique et nomenclaturale.</article-title><source>Lejeunia</source><volume>75</volume>: <fpage>1</fpage>–<lpage>343</lpage>.</mixed-citation></ref><ref id="B13"><mixed-citation xmlns:xlink="http://www.w3.org/1999/xlink" xlink:type="simple"><person-group><name name-style="western"><surname>Halácsy</surname><given-names>E</given-names></name></person-group> (<year>1904</year>) Conspectus Florae Graecae III. Guilelmi Engelmann, Lipsiae. http://bibdigital.rjb.csic.es/spa/Libro.php?Libro=2294&amp;<tp:taxon-name>Pagina</tp:taxon-name>=1</mixed-citation></ref></ref-list></tp:taxon-treatment>
