# Supplementary material for: Typification of eight current and seven related names and a new section in the genus Bromus (Bromeae, Pooideae, Poaceae)
Source: PhytoKeys. 2019 May 2;121:53–72. doi: 10.3897/phytokeys.121.30254 (PMC6509104; doi:10.3897/phytokeys.121.30254)
Supplement: XML Treatment for Bromus lepidus Holmb., Bot. Not. 1924: 326 (1924) [file phytokeys.121.30254-treatment6.xml]

<!DOCTYPE tp:taxon-treatment
  PUBLIC "-//TaxonX//DTD Taxonomic Treatment Publishing DTD v0 20100105//EN" "tax-treatment-NSO.dtd">
<tp:taxon-treatment xmlns:tp="http://www.plazi.org/taxpub"><tp:treatment-meta><kwd-group><label>Taxon classification</label><kwd><named-content xmlns:xlink="http://www.w3.org/1999/xlink" content-type="kingdom">Plantae</named-content></kwd><kwd><named-content xmlns:xlink="http://www.w3.org/1999/xlink" content-type="order">Poales</named-content></kwd><kwd><named-content xmlns:xlink="http://www.w3.org/1999/xlink" content-type="family">Poaceae</named-content></kwd></kwd-group><mixed-citation publication-type="journal"><person-group><name><surname>Llamas</surname><given-names>Félix</given-names></name><name><surname>Acedo</surname><given-names>Carmen</given-names></name></person-group><article-title>Typification of eight current and seven related names and a new section in the genus <italic><tp:taxon-name><tp:taxon-name-part taxon-name-part-type="genus" reg="Bromus">Bromus</tp:taxon-name-part></tp:taxon-name></italic> (Bromeae, <tp:taxon-name><tp:taxon-name-part taxon-name-part-type="subfamily">Pooideae</tp:taxon-name-part></tp:taxon-name>, <tp:taxon-name><tp:taxon-name-part taxon-name-part-type="family">Poaceae</tp:taxon-name-part></tp:taxon-name>)</article-title><source>PhytoKeys</source><day>02</day><month>5</month><year>2019</year><volume>121</volume><fpage>53</fpage><lpage>72</lpage><pub-id pub-id-type="doi">10.3897/phytokeys.121.30254</pub-id></mixed-citation></tp:treatment-meta><tp:nomenclature><tp:taxon-name>
            <tp:taxon-name-part taxon-name-part-type="genus" reg="Bromus">Bromus</tp:taxon-name-part>
            <tp:taxon-name-part taxon-name-part-type="species" reg="lepidus">lepidus</tp:taxon-name-part>
            <tp:taxon-name-part taxon-name-part-type="authority"> Holmb., Bot. Not. 1924: 326 (1924)</tp:taxon-name-part>
          </tp:taxon-name><tp:nomenclature-citation-list><tp:nomenclature-citation><tp:taxon-name>
                <tp:taxon-name-part taxon-name-part-type="genus" reg="Bromus">Bromus</tp:taxon-name-part>
                <tp:taxon-name-part taxon-name-part-type="species" reg="lepidus">lepidus</tp:taxon-name-part>
              </tp:taxon-name><comment>Holmb., Bot. Not. 1924: 326 (1924).Type Protologue: “Nach ROUY kommt sie in Frankreich hier und da vor,aber ziemlich selten; Krösche hat sie nur von einem Ståndort in Norddeutschland. In Schweden kommt sie besonders in Schonen vor; ich habe sie mehrmals eingesammelt, wie in der Gegend von Lund und Malmö an mehreren Orten; Svenshög in Wallkärra; Skartofta in Öved; Gudmundtorp. Außerdem sah ich Exemplare aus Blommeröd in Öved (leg. P. Boren 1903), Skelderviken (leg. Sten Selander), Kalmar (leg. N. Blomgren), Borås (leg. C. Sandberg), Fyen, Stenlose (leg. G. Samuelsson). Kommt in Klee- und Grasfeldern, auf Rainen, Wegrändern etc. vor, oft mit <italic><tp:taxon-name><tp:taxon-name-part taxon-name-part-type="genus" reg="Bromus">B.</tp:taxon-name-part><tp:taxon-name-part taxon-name-part-type="species" reg="mollis">mollis</tp:taxon-name-part></tp:taxon-name></italic> und <italic><tp:taxon-name><tp:taxon-name-part taxon-name-part-type="genus" reg="Bromus">B.</tp:taxon-name-part><tp:taxon-name-part taxon-name-part-type="species" reg="commutatus">commutatus</tp:taxon-name-part></tp:taxon-name></italic> zusammen; bei Malmö auch als Ruderat“. Type: SWEDEN. Scania: Malmö, in ruderatis, 18-06-1920, Otto R.Holmberg, (lectotype, designated here: LD [LD1136595 image!]; isolectotype: K [K000913599!]). (Figure 7) </comment></tp:nomenclature-citation><tp:nomenclature-citation><!--PageBreak --><tp:taxon-name>
                <tp:taxon-name-part taxon-name-part-type="genus" reg="Bromus">Bromus</tp:taxon-name-part>
                <tp:taxon-name-part taxon-name-part-type="species" reg="lepidus">lepidus</tp:taxon-name-part>
                <tp:taxon-name-part taxon-name-part-type="authority">Holmb.</tp:taxon-name-part>
                <tp:taxon-name-part taxon-name-part-type="infraspecific-rank">f.</tp:taxon-name-part>
                <tp:taxon-name-part taxon-name-part-type="form" reg="lasiolepis">lasiolepis</tp:taxon-name-part>
              </tp:taxon-name><comment>Holmb., Bot. Not. 1924: 326 (1924). Type Protologue: not indicated. Type: Sweden. Scania: Vallkörra. Svenenshög. 4-07-1923. Otto R.Holmberg, (lectotype, designated here: LD [LD 1136235 image!]; isolectotype: K [K000913598!]). (Figure 8) </comment></tp:nomenclature-citation></tp:nomenclature-citation-list></tp:nomenclature><tp:treatment-sec sec-type="remarks" id="SECID0ESKAG"><title>Remarks.</title><p>This taxon has a long history full of nomenclatural problems. <xref ref-type="bibr" rid="B9">Duval-Jouve (1865</xref>: 208), who only lists, without naming them, the variations in spikelet size and hairiness of <italic><tp:taxon-name><tp:taxon-name-part taxon-name-part-type="genus" reg="Bromus">Bromus</tp:taxon-name-part></tp:taxon-name></italic> species, e.g. <italic><tp:taxon-name><tp:taxon-name-part taxon-name-part-type="genus" reg="Bromus">Bromus</tp:taxon-name-part><tp:taxon-name-part taxon-name-part-type="species" reg="mollis">mollis</tp:taxon-name-part></tp:taxon-name></italic> “<tp:taxon-name><tp:taxon-name-part taxon-name-part-type="genus" reg="Bromus"/><tp:taxon-name-part taxon-name-part-type="species" reg="microstachys">microstachys</tp:taxon-name-part></tp:taxon-name> glabre” and <italic><tp:taxon-name><tp:taxon-name-part taxon-name-part-type="genus" reg="Bromus">Bromus</tp:taxon-name-part><tp:taxon-name-part taxon-name-part-type="species" reg="mollis">mollis</tp:taxon-name-part></tp:taxon-name></italic> “<tp:taxon-name><tp:taxon-name-part taxon-name-part-type="genus" reg="Bromus"/><tp:taxon-name-part taxon-name-part-type="species" reg="microstachys">microstachys</tp:taxon-name-part></tp:taxon-name> pubescent”. This is the first mention of this taxon. Later <xref ref-type="bibr" rid="B26">Rouy (1913</xref>: 236) proposed a named variety under the genus <italic><tp:taxon-name><tp:taxon-name-part taxon-name-part-type="genus" reg="Serrafalcus">Serrafalcus</tp:taxon-name-part></tp:taxon-name></italic> Parl.: <italic><tp:taxon-name><tp:taxon-name-part taxon-name-part-type="genus" reg="Serrafalcus">S.</tp:taxon-name-part><tp:taxon-name-part taxon-name-part-type="species" reg="mollis">mollis</tp:taxon-name-part></tp:taxon-name></italic> ß <italic><tp:taxon-name><tp:taxon-name-part taxon-name-part-type="genus" reg="Bromus"/><tp:taxon-name-part taxon-name-part-type="species" reg="microstachys">microstachys</tp:taxon-name-part></tp:taxon-name></italic> Rouy, giving “<italic><tp:taxon-name><tp:taxon-name-part taxon-name-part-type="genus" reg="Bromus">Bromus</tp:taxon-name-part><tp:taxon-name-part taxon-name-part-type="species" reg="microstachys">microstachys</tp:taxon-name-part></tp:taxon-name></italic><xref ref-type="bibr" rid="B9">Duval-Jouve” (1865</xref>: 207) as a synonym and adding a diagnosis. Therefore, there is no doubt this is the same plant cited by Duval-Jouve (l. c.). Afterwards, <xref ref-type="bibr" rid="B19">Krösche (1924</xref>: 329) described <italic><tp:taxon-name><tp:taxon-name-part taxon-name-part-type="genus" reg="Bromus">B.</tp:taxon-name-part><tp:taxon-name-part taxon-name-part-type="species" reg="gracilis">gracilis</tp:taxon-name-part></tp:taxon-name></italic> Krösche, which unfortunately is a posterior homonym as <xref ref-type="bibr" rid="B34">Weigel (1772</xref>: 15) previously proposed this name for a different plant.</p><p>Finally, <xref ref-type="bibr" rid="B14">Holmberg (1924</xref>: 326) solves this unfortunate situation and names simultaneously the new taxa <italic><tp:taxon-name><tp:taxon-name-part taxon-name-part-type="genus" reg="Bromus">Bromus</tp:taxon-name-part><tp:taxon-name-part taxon-name-part-type="species" reg="lepidus">lepidus</tp:taxon-name-part></tp:taxon-name></italic> Holmb. and <tp:taxon-name><tp:taxon-name-part taxon-name-part-type="genus" reg="Bromus">B.</tp:taxon-name-part><tp:taxon-name-part taxon-name-part-type="species" reg="lepidus">lepidus</tp:taxon-name-part><tp:taxon-name-part taxon-name-part-type="infraspecific-rank">f.</tp:taxon-name-part><tp:taxon-name-part taxon-name-part-type="form" reg="lasiolepis">lasiolepis</tp:taxon-name-part></tp:taxon-name> Holmb. The herbaria having Holmberg material are K, LD and S. There are 13 sheets in LD collected before 1924, five in S and three in K. It is reasonably certain that Holmberg studied all those plants before the description of the species and form and that all of them are original material. Therefore, we decided to limit our choices to sheets with the annotations “<italic><tp:taxon-name><tp:taxon-name-part taxon-name-part-type="genus" reg="Bromus">B.</tp:taxon-name-part><tp:taxon-name-part taxon-name-part-type="species" reg="lepidus">lepidus</tp:taxon-name-part></tp:taxon-name></italic> mihi” and “<tp:taxon-name><tp:taxon-name-part taxon-name-part-type="genus" reg="Bromus">B.</tp:taxon-name-part><tp:taxon-name-part taxon-name-part-type="species" reg="lepidus">lepidus</tp:taxon-name-part><tp:taxon-name-part taxon-name-part-type="infraspecific-rank">f.</tp:taxon-name-part><tp:taxon-name-part taxon-name-part-type="form" reg="lasiolepis">lasiolepis</tp:taxon-name-part></tp:taxon-name> Holmb.”, as this annotation indicates that Holmberg is interpreting them as the new taxa he is going to describe.</p><fig id="F7" position="float" orientation="portrait"><label>Figure 7.</label><caption><p>Lectotype of <italic><tp:taxon-name><tp:taxon-name-part taxon-name-part-type="genus" reg="Bromus">Bromus</tp:taxon-name-part><tp:taxon-name-part taxon-name-part-type="species" reg="lepidus">lepidus</tp:taxon-name-part></tp:taxon-name></italic> Holmberg, preserved at the Herbarium of the biological museum of the Lund University (LD1136295), reproduced with permission.</p></caption><graphic xmlns:xlink="http://www.w3.org/1999/xlink" xlink:href="phytokeys-121-053-g007.jpg" position="float" orientation="portrait" xlink:type="simple" id="oo_297554.jpg"/></fig><fig id="F8" position="float" orientation="portrait"><label>Figure 8.</label><caption><p>Lectotype of <tp:taxon-name><tp:taxon-name-part taxon-name-part-type="genus" reg="Bromus">Bromus</tp:taxon-name-part><tp:taxon-name-part taxon-name-part-type="species" reg="lepidus">lepidus</tp:taxon-name-part><tp:taxon-name-part taxon-name-part-type="infraspecific-rank">f.</tp:taxon-name-part><tp:taxon-name-part taxon-name-part-type="form" reg="lasiolepis">lasiolepis</tp:taxon-name-part></tp:taxon-name> Holmberg, preserved at the Herbarium of the Biological Museum of Lund University (LD 1136235). Reproduced with permission.</p></caption><graphic xmlns:xlink="http://www.w3.org/1999/xlink" xlink:href="phytokeys-121-053-g008.jpg" position="float" orientation="portrait" xlink:type="simple" id="oo_297555.jpg"/></fig></tp:treatment-sec><ref-list><ref id="B9"><mixed-citation xmlns:xlink="http://www.w3.org/1999/xlink" xlink:type="simple"><person-group><name name-style="western"><surname>Duval-Jouve</surname><given-names>MJ</given-names></name></person-group> (<year>1865</year>) <article-title>Variations paralelles des types congénères.</article-title><source>Bulletin de la Societé Botanique de France</source><volume>12</volume>(<issue>4</issue>): <fpage>196</fpage>–<lpage>211</lpage>. https://doi.org/10.1080/00378941.1865.10825009</mixed-citation></ref><ref id="B26"><mixed-citation xmlns:xlink="http://www.w3.org/1999/xlink" xlink:type="simple"><person-group><name name-style="western"><surname>Rouy</surname><given-names>GCH</given-names></name></person-group> (<year>1913</year>) Flore de France XIV. M.M. Deslis frères, Paris. http://bibdigital.rjb.csic.es/spa/Libro.php?Libro=876&amp;<tp:taxon-name>Pagina</tp:taxon-name>=1</mixed-citation></ref><ref id="B19"><mixed-citation xmlns:xlink="http://www.w3.org/1999/xlink" xlink:type="simple"><person-group><name name-style="western"><surname>Krösche</surname><given-names>E</given-names></name></person-group> (<year>1924</year>) <article-title>Neue Arten und Formen aus Nordwest-Deutschland.</article-title><source>Repertorium Specierum Novarum Regni Vegetabilis</source><volume>19</volume>: <fpage>329</fpage>–<lpage>332</lpage>. https://doi.org/10.1002/fedr.4870192904</mixed-citation></ref><ref id="B34"><mixed-citation xmlns:xlink="http://www.w3.org/1999/xlink" xlink:type="simple"><person-group><name name-style="western"><surname>Weigel</surname><given-names>CE</given-names></name></person-group> (<year>1772</year>) Observationes Botanicae. Ant. Ferd. Röse. Gryphiae. https://doi.org/10.5962/bhl.title.123718</mixed-citation></ref><ref id="B14"><mixed-citation xmlns:xlink="http://www.w3.org/1999/xlink" xlink:type="simple"><person-group><name name-style="western"><surname>Holmberg</surname><given-names>OR</given-names></name></person-group> (<year>1924</year>) <article-title>Bromi molles, eine nomenklatorische und systematische Untersuchung.</article-title><source>Botaniska Notiser</source><volume>1924</volume>: <fpage>313</fpage>–<lpage>328</lpage>.</mixed-citation></ref></ref-list></tp:taxon-treatment>
