# Supplementary material for: Typification of eight current and seven related names and a new section in the genus Bromus (Bromeae, Pooideae, Poaceae)
Source: PhytoKeys. 2019 May 2;121:53–72. doi: 10.3897/phytokeys.121.30254 (PMC6509104; doi:10.3897/phytokeys.121.30254)
Supplement: XML Treatment for Bromus ramosus Huds., Fl. Angl.: 40 (1762) [file phytokeys.121.30254-treatment7.xml]

<!DOCTYPE tp:taxon-treatment
  PUBLIC "-//TaxonX//DTD Taxonomic Treatment Publishing DTD v0 20100105//EN" "tax-treatment-NSO.dtd">
<tp:taxon-treatment xmlns:tp="http://www.plazi.org/taxpub"><tp:treatment-meta><kwd-group><label>Taxon classification</label><kwd><named-content xmlns:xlink="http://www.w3.org/1999/xlink" content-type="kingdom">Plantae</named-content></kwd><kwd><named-content xmlns:xlink="http://www.w3.org/1999/xlink" content-type="order">Poales</named-content></kwd><kwd><named-content xmlns:xlink="http://www.w3.org/1999/xlink" content-type="family">Poaceae</named-content></kwd></kwd-group><mixed-citation publication-type="journal"><person-group><name><surname>Llamas</surname><given-names>Félix</given-names></name><name><surname>Acedo</surname><given-names>Carmen</given-names></name></person-group><article-title>Typification of eight current and seven related names and a new section in the genus <italic><tp:taxon-name><tp:taxon-name-part taxon-name-part-type="genus" reg="Bromus">Bromus</tp:taxon-name-part></tp:taxon-name></italic> (Bromeae, <tp:taxon-name><tp:taxon-name-part taxon-name-part-type="subfamily">Pooideae</tp:taxon-name-part></tp:taxon-name>, <tp:taxon-name><tp:taxon-name-part taxon-name-part-type="family">Poaceae</tp:taxon-name-part></tp:taxon-name>)</article-title><source>PhytoKeys</source><day>02</day><month>5</month><year>2019</year><volume>121</volume><fpage>53</fpage><lpage>72</lpage><pub-id pub-id-type="doi">10.3897/phytokeys.121.30254</pub-id></mixed-citation></tp:treatment-meta><tp:nomenclature><tp:taxon-name>
            <tp:taxon-name-part taxon-name-part-type="genus" reg="Bromus">Bromus</tp:taxon-name-part>
            <tp:taxon-name-part taxon-name-part-type="species" reg="ramosus">ramosus</tp:taxon-name-part>
            <tp:taxon-name-part taxon-name-part-type="authority">Huds., Fl. Angl.: 40 (1762)</tp:taxon-name-part>
          </tp:taxon-name><tp:nomenclature-citation-list><tp:nomenclature-citation><tp:taxon-name>
                <tp:taxon-name-part taxon-name-part-type="genus" reg="Bromus">Bromus</tp:taxon-name-part>
                <tp:taxon-name-part taxon-name-part-type="species" reg="ramosus">ramosus</tp:taxon-name-part>
              </tp:taxon-name><comment>Huds., Fl. Angl.: 40 (1762).Type Protologue: “Habitat in sylvis et sepibus frequens”. Type: United Kingdom. England: Leighwood, North Somerset. 5 July 1884, White, J.W #s.n., (neotype, designated here: S [S-G-1020!]). (Figure 9) </comment></tp:nomenclature-citation></tp:nomenclature-citation-list></tp:nomenclature><tp:treatment-sec sec-type="remarks" id="SECID0EVTAG"><title>Remarks.</title><p><xref ref-type="bibr" rid="B15">Hudson (1762</xref>: 40) proposed the name <italic><tp:taxon-name><tp:taxon-name-part taxon-name-part-type="genus" reg="Bromus">Bromus</tp:taxon-name-part><tp:taxon-name-part taxon-name-part-type="species" reg="ramosus">ramosus</tp:taxon-name-part></tp:taxon-name></italic> for the wood Brome-grass from England. The protologue is a short diagnosis “<italic>BROMUS</italic> panicula ramosa nutante scabra, spiculis linearibus decemfloris arista longioribus, foliis scabris” followed by three polynomials as “synonyms”, but without indication of the geographical area in which the new species lives, except an indication to “Anglia”. As pointed out before, the fire destroyed Hudson’s house as well as his personal herbarium. We were not able to find any sheet that could be “original material”. Accordingly, we select a neotype of <italic><tp:taxon-name><tp:taxon-name-part taxon-name-part-type="genus" reg="Bromus">Bromus</tp:taxon-name-part><tp:taxon-name-part taxon-name-part-type="species" reg="ramosus">ramosus</tp:taxon-name-part></tp:taxon-name></italic> Huds. An annotation label indicates that Carmen Fraile verified and chose it as a neotype in 1994, but this designation was never published (ICN, Art. 7. 10). As this sheet agrees with the protologue, we accept her choice and make it effective here.</p><fig id="F9" position="float" orientation="portrait"><label>Figure 9.</label><caption><p>Neotype selected for <italic><tp:taxon-name><tp:taxon-name-part taxon-name-part-type="genus" reg="Bromus">Bromus</tp:taxon-name-part><tp:taxon-name-part taxon-name-part-type="species" reg="ramosus">ramosus</tp:taxon-name-part></tp:taxon-name></italic> Huds. preserved at the general collection of the Swedish Museum of Natural History (S) (S-G-1020!). Reproduced with permission.</p></caption><graphic xmlns:xlink="http://www.w3.org/1999/xlink" xlink:href="phytokeys-121-053-g009.jpg" position="float" orientation="portrait" xlink:type="simple" id="oo_297556.jpg"/></fig><!--PageBreak --><!--PageBreak --><!--PageBreak --><!--PageBreak --></tp:treatment-sec><ref-list><ref id="B15"><mixed-citation xmlns:xlink="http://www.w3.org/1999/xlink" xlink:type="simple"><person-group><name name-style="western"><surname>Hudson</surname><given-names>G</given-names></name></person-group> (<year>1762</year>) Flora Anglica. Impensis auctoris, London.</mixed-citation></ref></ref-list></tp:taxon-treatment>
