# Supplementary material for: Typification of eight current and seven related names and a new section in the genus Bromus (Bromeae, Pooideae, Poaceae)
Source: PhytoKeys. 2019 May 2;121:53–72. doi: 10.3897/phytokeys.121.30254 (PMC6509104; doi:10.3897/phytokeys.121.30254)
Supplement: XML Treatment for Bromus sect. Genea Dumort., Observ. Gramin. Belg. 116 (1823) [1824] [file phytokeys.121.30254-treatment9.xml]

<!DOCTYPE tp:taxon-treatment
  PUBLIC "-//TaxonX//DTD Taxonomic Treatment Publishing DTD v0 20100105//EN" "tax-treatment-NSO.dtd">
<tp:taxon-treatment xmlns:tp="http://www.plazi.org/taxpub"><tp:treatment-meta><kwd-group><label>Taxon classification</label><kwd><named-content xmlns:xlink="http://www.w3.org/1999/xlink" content-type="kingdom">Plantae</named-content></kwd><kwd><named-content xmlns:xlink="http://www.w3.org/1999/xlink" content-type="order">Poales</named-content></kwd><kwd><named-content xmlns:xlink="http://www.w3.org/1999/xlink" content-type="family">Poaceae</named-content></kwd></kwd-group><mixed-citation publication-type="journal"><person-group><name><surname>Llamas</surname><given-names>Félix</given-names></name><name><surname>Acedo</surname><given-names>Carmen</given-names></name></person-group><article-title>Typification of eight current and seven related names and a new section in the genus <italic><tp:taxon-name><tp:taxon-name-part taxon-name-part-type="genus" reg="Bromus">Bromus</tp:taxon-name-part></tp:taxon-name></italic> (Bromeae, <tp:taxon-name><tp:taxon-name-part taxon-name-part-type="subfamily">Pooideae</tp:taxon-name-part></tp:taxon-name>, <tp:taxon-name><tp:taxon-name-part taxon-name-part-type="family">Poaceae</tp:taxon-name-part></tp:taxon-name>)</article-title><source>PhytoKeys</source><day>02</day><month>5</month><year>2019</year><volume>121</volume><fpage>53</fpage><lpage>72</lpage><pub-id pub-id-type="doi">10.3897/phytokeys.121.30254</pub-id></mixed-citation></tp:treatment-meta><tp:nomenclature><label>1.</label><tp:taxon-name>
            <tp:taxon-name-part taxon-name-part-type="genus" reg="Bromus">Bromus</tp:taxon-name-part>
            <tp:taxon-name-part taxon-name-part-type="infraspecific-rank">sect.</tp:taxon-name-part>
            <tp:taxon-name-part taxon-name-part-type="section" reg="Genea">Genea</tp:taxon-name-part>
            <tp:taxon-name-part taxon-name-part-type="authority">Dumort., Observ. Gramin. Belg. 116 (1823) [1824]</tp:taxon-name-part>
          </tp:taxon-name></tp:nomenclature><tp:treatment-sec sec-type="material" id="SECID0ED5AG"><title>Type.</title><p>(designated by <xref ref-type="bibr" rid="B31">Tournay 1961</xref>: 294): <italic><tp:taxon-name><tp:taxon-name-part taxon-name-part-type="genus" reg="Bromus">Bromus</tp:taxon-name-part><tp:taxon-name-part taxon-name-part-type="species" reg="sterilis">sterilis</tp:taxon-name-part></tp:taxon-name></italic> L. in Sp. Pl. 77 (1753).</p></tp:treatment-sec><tp:treatment-sec sec-type="Included species" id="SECID0EY5AG"><title>Included species.</title><p><xref ref-type="bibr" rid="B8">Dumortier (1824)</xref> describes the section including <italic><tp:taxon-name><tp:taxon-name-part taxon-name-part-type="genus" reg="Bromus">Bromus</tp:taxon-name-part><tp:taxon-name-part taxon-name-part-type="species" reg="sterilis">sterilis</tp:taxon-name-part></tp:taxon-name></italic> L., <italic><tp:taxon-name><tp:taxon-name-part taxon-name-part-type="genus" reg="Bromus">B.</tp:taxon-name-part><tp:taxon-name-part taxon-name-part-type="species" reg="tectorum">tectorum</tp:taxon-name-part></tp:taxon-name></italic> L., B. <italic>diandrus</italic> Roth, <italic><tp:taxon-name><tp:taxon-name-part taxon-name-part-type="genus" reg="Bromus">B.</tp:taxon-name-part><tp:taxon-name-part taxon-name-part-type="species" reg="rigidus">rigidus</tp:taxon-name-part></tp:taxon-name></italic> Roth. and <italic><tp:taxon-name><tp:taxon-name-part taxon-name-part-type="genus" reg="Bromus">B.</tp:taxon-name-part><tp:taxon-name-part taxon-name-part-type="species" reg="rigens">rigens</tp:taxon-name-part></tp:taxon-name></italic> L., a synonym for <italic><tp:taxon-name><tp:taxon-name-part taxon-name-part-type="genus" reg="Bromus">B.</tp:taxon-name-part><tp:taxon-name-part taxon-name-part-type="species" reg="scoparius">scoparius</tp:taxon-name-part></tp:taxon-name></italic> L., now belonging to <tp:taxon-name><tp:taxon-name-part taxon-name-part-type="genus" reg="Bromus">B.</tp:taxon-name-part><tp:taxon-name-part taxon-name-part-type="infraspecific-rank">sect.</tp:taxon-name-part><tp:taxon-name-part taxon-name-part-type="section" reg="Triniusa">Triniusa</tp:taxon-name-part></tp:taxon-name> (Steud.) Nevski.</p></tp:treatment-sec><tp:treatment-sec sec-type="distribution" id="SECID0EIBBG"><title>Distribution.</title><p>Europe, temperate Asia and North Africa.</p></tp:treatment-sec><ref-list><ref id="B31"><mixed-citation xmlns:xlink="http://www.w3.org/1999/xlink" xlink:type="simple"><person-group><name name-style="western"><surname>Tournay</surname><given-names>R</given-names></name></person-group> (<year>1961</year>) <article-title>La nomenclature des sections du genre <italic><tp:taxon-name><tp:taxon-name-part taxon-name-part-type="genus">Bromus</tp:taxon-name-part></tp:taxon-name></italic> L. (<tp:taxon-name><tp:taxon-name-part taxon-name-part-type="family">Gramineae</tp:taxon-name-part></tp:taxon-name>).</article-title><source>Bulletin du Jardin botanique de l’État a Bruxelles</source><volume>31</volume>(<issue>2</issue>): <fpage>289</fpage>–<lpage>299</lpage>. https://doi.org/10.2307/3667334</mixed-citation></ref><ref id="B8"><mixed-citation xmlns:xlink="http://www.w3.org/1999/xlink" xlink:type="simple"><person-group><name name-style="western"><surname>Dumortier</surname><given-names>BCJ</given-names></name></person-group> (<year>1824</year>) Observ. Gramin. Belg. Tournay. [J.Casterman Aîné]</mixed-citation></ref></ref-list></tp:taxon-treatment>
